# Supplementary material for: The HeyL-Aromatase Axis Promotes Cancer Stem Cell Properties by Endogenous Estrogen-Induced Autophagy in Castration-Resistant Prostate Cancer
Source: Front Oncol. 2022 Jan 12;11:787953. doi: 10.3389/fonc.2021.787953 (PMC8789881; doi:10.3389/fonc.2021.787953)
Supplement: Supplementary file 4 [file Table_1.xlsx]

## Sheet: HeyLKO_2V2
ID	i_HeyL#1	i_HeyL#2	ctrl#1	ctrl#2
DDX11L1	0	0	0	0
WASH7P	552	508	566	565
MIR6859-3	0	0	0	0
MIR6859-2	0	0	0	0
MIR6859-1	0	0	0	0
MIR6859-4	0	0	0	0
MIR1302-2	0	0	0	0
MIR1302-11	0	0	0	0
MIR1302-9	0	0	0	0
MIR1302-10	0	0	0	0
FAM138A	0	0	0	0
FAM138C	0	0	0	0
FAM138F	0	0	0	0
OR4F5	0	0	0	0
LOC729737	121	89	126	83
FAM138D	0	0	0	0
OR4F29	0	0	0	0
OR4F3	0	0	0	0
OR4F16	0	0	0	0
LOC100132287	0	0	0	0
LOC100132062	0	0	0	0
LOC101928626	0	0	0	0
MIR6723	0	0	1	1
LOC100133331	47	22	77	102
LOC100288069	53	56	111	127
FAM87B	2	2	3	3
LINC00115	16	18	35	42
LINC01128	396	413	378	357
FAM41C	0	0	0	0
LOC100130417	151	108	641	628
SAMD11	1321	783	1089	1036
NOC2L	13690	10117	5896	5919
KLHL17	387	310	974	907
PLEKHN1	273	187	242	244
PERM1	19	8	32	20
HES4	1899	1391	1542	1488
ISG15	5456	2950	1271	1231
AGRN	3394	3312	3604	3520
RNF223	0	6	4	6
C1orf159	1039	790	574	525
LINC01342	0	0	0	0
MIR200B	0	0	0	0
MIR200A	0	0	0	0
MIR429	0	0	0	0
TTLL10	0	0	0	0
TNFRSF18	897	888	660	671
TNFRSF4	0	0	5	1
SDF4	6281	5236	2753	2736
B3GALT6	1338	962	675	655
FAM132A	19	10	27	39
UBE2J2	2256	1717	1043	1021
SCNN1D	7	2	32	48
ACAP3	2499	1519	1745	1634
MIR6726	0	0	0	0
PUSL1	2346	1518	787	768
CPSF3L	3429	2371	1553	1538
MIR6727	0	0	0	0
CPTP	2757	1588	494	510
TAS1R3	8	12	5	6
DVL1	5433	4177	2663	2567
MIR6808	0	0	0	0
MXRA8	234	149	242	244
AURKAIP1	8325	5317	2948	3207
CCNL2	1148	905	2799	2752
LOC148413	655	583	426	461
MRPL20	2965	2235	1257	1448
ANKRD65	0	1	3	6
TMEM88B	0	0	0	0
LOC102724312	0	0	4	0
VWA1	390	323	188	219
ATAD3C	4	2	11	5
ATAD3B	3529	1820	904	910
ATAD3A	6392	3963	1920	1951
TMEM240	10	5	27	16
SSU72	4060	3628	2211	2175
C1orf233	617	447	372	372
MIB2	1264	748	853	750
MMP23B	0	1	7	5
MMP23A	1	0	0	1
CDK11B	1361	1118	1114	1050
SLC35E2B	1751	1695	1772	1645
CDK11A	1023	850	833	904
SLC35E2	237	180	319	352
NADK	2510	2614	1757	1787
GNB1	5999	6937	4928	5048
CALML6	0	0	1	0
TMEM52	54	58	56	63
CFAP74	1	0	0	4
GABRD	57	8	3	4
PRKCZ	742	471	311	310
FAAP20	1228	913	572	554
SKI	2582	2535	1280	1168
MORN1	383	253	290	266
LOC100129534	201	146	150	152
RER1	5387	3718	2324	2357
PEX10	1840	1248	671	741
PLCH2	0	0	0	0
PANK4	15	11	11	12
HES5	0	0	1	0
LOC115110	0	0	0	0
TNFRSF14	0	1	3	13
LOC100996583	0	0	0	0
FAM213B	127	194	125	135
MMEL1	3	2	0	0
TTC34	0	0	0	0
ACTRT2	0	0	0	0
LINC00982	0	0	0	0
PRDM16	3	1	3	3
MIR4251	0	0	0	0
ARHGEF16	1759	1926	1313	1237
MEGF6	37	85	709	662
MIR551A	0	0	0	0
TPRG1L	1693	1377	610	644
WRAP73	1002	868	628	642
TP73	201	210	230	176
TP73-AS1	825	863	918	828
CCDC27	0	0	1	0
SMIM1	17	16	12	15
LRRC47	3238	2309	1180	1207
CEP104	1299	1277	785	778
DFFB	622	509	314	279
C1orf174	884	716	532	520
LINC01134	20	12	18	8
LINC01346	0	0	0	0
LOC284661	0	0	0	0
AJAP1	0	0	0	0
MIR4417	0	0	0	0
MIR4689	0	0	0	0
NPHP4	340	261	419	395
KCNAB2	244	170	254	272
CHD5	560	1842	493	473
RPL22	4969	4951	4553	5032
LOC102724450	56	52	54	66
RNF207	210	171	408	451
ICMT	4765	4893	3197	3302
LINC00337	26	13	11	9
HES3	0	0	1	0
GPR153	109	44	71	74
ACOT7	3491	2611	1276	1298
HES2	40	103	91	92
ESPN	126	30	64	74
MIR4252	0	0	0	0
TNFRSF25	110	72	314	325
PLEKHG5	547	358	736	683
NOL9	2128	1666	895	876
TAS1R1	1	1	8	6
ZBTB48	909	571	374	379
KLHL21	785	925	480	460
PHF13	1067	996	676	619
THAP3	868	605	323	362
DNAJC11	4746	3924	1888	1851
LOC100505887	0	0	0	0
CAMTA1	795	608	521	518
VAMP3	1148	1265	682	662
PER3	23	16	49	48
UTS2	0	0	0	0
TNFRSF9	0	0	0	1
PARK7	6271	5798	4872	5023
ERRFI1	416	591	560	526
LOC102724539	0	0	0	1
SLC45A1	34	52	31	29
RERE	1339	1667	1361	1358
LOC102724552	0	0	0	0
ENO1	60900	43190	16332	16357
MIR6728	0	0	0	0
ENO1-AS1	10	5	24	14
CA6	0	0	0	0
SLC2A7	0	0	2	0
SLC2A5	0	0	5	6
GPR157	55	46	44	47
MIR34A	4	1	4	7
H6PD	817	805	1104	1119
SPSB1	12	16	65	66
LOC100506022	0	2	3	4
SLC25A33	1066	1110	778	755
TMEM201	2009	1438	832	809
PIK3CD	7	5	23	29
PIK3CD-AS1	0	0	0	0
PIK3CD-AS2	1	0	2	0
CLSTN1	8666	8305	4124	4073
CTNNBIP1	834	645	660	659
LZIC	311	397	300	295
NMNAT1	545	399	351	330
MIR5697	0	0	1	5
RBP7	23	7	66	63
UBE4B	2224	2272	1341	1280
KIF1B	1605	2058	2251	2034
MIR1273D	0	0	0	0
RNU6-1	0	0	0	0
RNU6-2	0	0	0	0
RNU6-7	0	0	0	0
RNU6-9	0	0	0	0
RNU6-8	0	0	0	0
PGD	11358	8884	3778	4033
APITD1-CORT	1	1	4	2
APITD1	77	61	88	85
CORT	5	7	3	11
DFFA	1824	1723	1171	1235
PEX14	1194	857	393	391
CASZ1	1155	962	1871	1801
C1orf127	33	4	51	43
TARDBP	3143	3952	4115	4228
MASP2	0	4	9	3
SRM	7933	5392	1799	1800
EXOSC10	2644	2555	1877	1889
MTOR	2054	2320	2294	2220
MTOR-AS1	4	10	12	17
ANGPTL7	0	1	1	2
UBIAD1	1103	939	572	589
PTCHD2	85	85	21	18
LOC101929181	0	0	2	0
FBXO2	70	67	16	15
FBXO44	611	323	305	306
FBXO6	871	758	249	224
MAD2L2	1958	1101	1011	966
DRAXIN	5	2	7	7
AGTRAP	1731	1037	658	628
C1orf167	23	27	14	14
LOC102724659	0	0	0	0
MTHFR	844	844	355	395
CLCN6	204	172	325	301
NPPA-AS1	12	4	7	4
NPPA	0	0	0	3
NPPB	0	0	1	1
RNU5E-1	0	1	1	0
KIAA2013	3613	3265	1567	1448
PLOD1	2613	2387	855	852
MFN2	9357	7657	4298	4586
MIIP	940	630	539	479
MIR6729	0	0	0	0
TNFRSF8	1	2	7	5
MIR7846	0	0	0	0
TNFRSF1B	6	0	4	5
MIR4632	0	0	0	0
VPS13D	1595	2285	2298	2232
SNORA59A	0	0	0	0
SNORA59B	0	0	0	0
DHRS3	2738	2665	238	272
MIR6730	5	1	2	1
AADACL4	0	0	0	0
AADACL3	0	0	0	0
C1orf158	0	0	0	0
PRAMEF12	0	0	0	0
PRAMEF1	0	0	0	0
PRAMEF11	0	0	0	0
HNRNPCL1	0	0	0	0
PRAMEF2	0	0	0	0
PRAMEF4	0	0	0	0
PRAMEF10	0	0	0	0
PRAMEF7	0	0	0	0
PRAMEF6	0	0	0	0
LOC101929983	0	0	0	0
HNRNPCL3	0	0	0	0
HNRNPCL4	0	0	0	0
PRAMEF25	0	0	0	0
PRAMEF26	0	0	0	0
LOC649324	0	0	0	0
LOC645354	0	0	0	0
HNRNPCL2	0	0	0	0
PRAMEF9	0	0	0	0
LOC400736	0	0	0	0
LOC391003	0	0	0	0
PRAMEF22	0	0	0	0
PRAMEF5	0	0	0	0
PRAMEF8	0	0	0	0
LOC645382	0	0	0	0
PRAMEF15	0	0	0	0
PRAMEF14	0	0	0	0
PRAMEF19	0	0	0	0
PRAMEF16	0	0	0	0
PRAMEF17	0	0	0	0
PRAMEF20	0	0	0	0
LRRC38	0	0	0	0
PDPN	0	0	0	0
PRDM2	469	624	488	472
KAZN	21	16	21	19
TMEM51-AS1	11	5	29	18
TMEM51	196	211	105	112
C1orf195	0	0	0	0
FHAD1	1	0	4	9
EFHD2	2022	1325	854	850
CTRC	1	0	2	4
CELA2A	0	0	1	0
CELA2B	1	0	0	0
CASP9	524	458	225	204
DNAJC16	653	789	508	475
AGMAT	318	172	125	167
DDI2	164	273	423	436
RSC1A1	96	174	184	172
PLEKHM2	1534	1223	997	939
SLC25A34	8	19	23	23
TMEM82	10	4	3	1
FBLIM1	284	440	502	477
UQCRHL	328	251	155	198
FLJ37453	175	220	344	410
SPEN	2694	3629	4250	4214
MIR5096	0	0	0	2
ZBTB17	1263	743	606	621
C1orf64	0	0	0	0
HSPB7	0	1	7	8
CLCNKA	5	4	35	9
CLCNKB	7	6	27	30
FAM131C	97	34	127	111
EPHA2	1089	898	908	897
ARHGEF19	274	154	272	256
RSG1	149	144	156	143
FBXO42	1221	1090	740	740
SZRD1	9027	7823	4040	4121
SPATA21	1	0	1	0
NECAP2	833	766	467	514
CROCCP3	77	92	281	238
RNU1-1	0	0	0	0
RNU1-2	0	0	0	0
RNU1-3	0	0	0	0
RNU1-28P	0	0	0	0
RNVU1-18	0	0	0	0
RNU1-27P	0	0	0	0
RNU1-4	0	0	0	0
FAM231B	0	0	0	4
MIR3675	0	0	0	0
NBPF1	284	339	979	997
CROCCP2	629	493	882	844
MST1P2	33	12	230	245
FAM231A	0	0	0	0
FAM231C	0	0	0	0
ESPNP	4	4	49	67
MST1L	8	4	58	50
CROCC	817	614	986	934
MFAP2	4	0	7	5
ATP13A2	3419	2320	1128	1130
SDHB	4082	3307	2138	2280
PADI2	10	8	22	15
PADI1	0	0	0	0
PADI3	0	0	0	0
MIR3972	0	0	0	0
PADI4	0	0	2	0
PADI6	0	0	0	0
RCC2	8171	9309	5373	5290
ARHGEF10L	220	107	195	206
ACTL8	16	11	22	26
LOC101927876	0	0	0	0
IGSF21	0	0	0	3
KLHDC7A	0	1	13	15
PAX7	0	0	2	5
TAS1R2	0	0	0	0
ALDH4A1	1285	840	1042	934
MIR4695	0	0	0	0
MIR1290	0	0	2	1
IFFO2	49	79	276	324
UBR4	9445	10526	6534	6580
EMC1	1975	1914	1246	1272
MRTO4	4010	3504	1466	1535
AKR7L	38	28	86	60
AKR7A3	58	97	114	102
LOC100506730	228	185	268	244
AKR7A2	1713	1419	1061	1031
PQLC2	508	390	241	241
CAPZB	5522	4839	2541	2525
MINOS1-NBL1	0	0	0	0
MINOS1	2550	2102	1840	2081
RPS14P3	36	39	47	43
NBL1	6	5	12	9
HTR6	85	1	1	2
TMCO4	1534	600	709	679
RNF186	44	0	0	0
OTUD3	755	352	773	735
PLA2G2E	0	0	0	0
PLA2G2A	0	0	0	0
PLA2G5	0	0	0	0
PLA2G2D	0	0	0	1
PLA2G2F	0	0	0	0
PLA2G2C	0	0	0	0
UBXN10-AS1	0	0	0	0
UBXN10	0	0	0	0
VWA5B1	0	0	0	0
LINC01141	0	0	0	0
CAMK2N1	379	289	179	153
MUL1	1243	1092	434	430
FAM43B	0	4	2	3
CDA	13	22	2	2
PINK1	2126	1574	783	781
MIR6084	0	0	0	0
PINK1-AS	619	420	309	293
DDOST	6596	6428	2877	3059
KIF17	9	4	5	10
SH2D5	31	23	19	27
HP1BP3	4964	5839	4856	4694
EIF4G3	967	1525	2123	2177
MIR1256	0	1	0	0
ECE1	2844	3502	2632	2652
LOC100506801	0	0	2	1
NBPF3	267	305	283	279
ALPL	147	47	225	252
RAP1GAP	1126	595	425	455
USP48	692	780	1559	1494
LDLRAD2	1	4	3	5
HSPG2	36	163	171	168
CELA3B	1	0	0	0
CELA3A	0	0	0	0
LOC101928043	4	1	4	4
LINC00339	407	314	339	373
CDC42	5475	5692	3325	3482
WNT4	35	74	14	13
MIR4418	0	0	0	2
ZBTB40	1052	962	868	843
EPHA8	12	7	23	19
MIR6127	0	0	0	0
C1QA	0	0	0	0
C1QC	0	0	0	0
C1QB	0	0	0	0
EPHB2	97	22	52	66
MIR4684	0	0	0	0
MIR4253	0	0	2	0
LACTBL1	0	0	0	0
C1orf234	3	2	2	2
KDM1A	3254	2850	1917	1873
MIR3115	0	0	0	0
MIR4419A	0	0	0	0
LUZP1	1079	1212	925	936
HTR1D	2	1	13	11
LINC01355	3	8	90	95
HNRNPR	4725	4999	6363	6516
ZNF436	172	214	170	191
ZNF436-AS1	19	24	137	138
TCEA3	1583	1374	1198	1264
ASAP3	381	365	300	324
E2F2	4621	3354	2274	2211
LOC101928163	39	21	25	18
ID3	17119	5407	7703	7373
MDS2	0	0	2	0
RPL11	12219	13114	12001	12873
TCEB3	2726	3055	1815	1868
TCEB3-AS1	94	86	113	134
PITHD1	1829	1501	863	776
LYPLA2	2640	1948	1071	1158
GALE	2115	1672	950	1030
HMGCL	1201	1092	622	543
FUCA1	444	571	260	247
CNR2	0	0	1	0
MIR378F	0	0	0	0
PNRC2	975	1520	2589	2558
SRSF10	1957	2566	3751	3764
MYOM3	1	6	0	2
IL22RA1	24	50	23	30
IFNLR1	493	459	282	257
LOC284632	0	0	0	0
GRHL3	6	11	5	5
STPG1	276	283	176	173
NIPAL3	1576	2442	1795	1685
RCAN3AS	0	2	8	6
RCAN3	310	854	434	433
LOC100506985	0	1	22	11
NCMAP	31	115	175	145
SRRM1	3275	3197	2360	2348
CLIC4	1050	905	2149	2166
RUNX3	0	0	0	2
MIR6731	0	0	0	0
MIR4425	0	0	0	0
SYF2	537	549	835	867
RSRP1	161	172	588	543
RHD	1	0	0	0
TMEM50A	1336	1442	1570	1544
RHCE	5	8	21	22
TMEM57	336	362	360	362
LDLRAP1	1234	934	731	729
MAN1C1	232	57	105	96
SEPN1	7178	4394	2527	2409
MTFR1L	1121	986	685	748
LOC646471	24	51	103	73
AUNIP	507	442	323	380
PAQR7	392	212	132	134
STMN1	6629	4563	7631	7709
MIR3917	0	0	0	0
PAFAH2	654	583	371	375
EXTL1	0	0	0	3
SLC30A2	3	5	6	5
TRIM63	0	0	4	8
PDIK1L	147	200	465	430
FAM110D	2	0	4	3
ZNF593	1804	1121	420	415
CNKSR1	608	460	397	426
CATSPER4	0	0	0	1
LOC101928303	0	1	1	0
CEP85	1191	1313	1275	1274
SH3BGRL3	3067	2842	845	799
UBXN11	861	497	555	542
CD52	2	0	0	4
AIM1L	47	47	27	35
ZNF683	0	0	0	0
LIN28A	2	4	5	2
DHDDS	1246	1050	575	577
LOC101928324	4	4	35	24
HMGN2	18622	12944	9839	9861
RPS6KA1	2651	2035	1301	1346
MIR1976	0	0	0	0
ARID1A	7986	8447	7399	7234
PIGV	673	557	640	648
ZDHHC18	2863	1978	1039	1024
SFN	20477	13545	4953	4901
GPN2	993	857	448	451
GPATCH3	575	470	194	208
NR0B2	0	0	1	0
NUDC	6878	5228	2645	2623
KDF1	745	546	220	222
TRNP1	536	317	385	393
FAM46B	5	4	66	73
SLC9A1	5973	3043	2169	2212
WDTC1	2895	2030	1743	1657
TMEM222	1947	1212	560	566
ACTG1P20	52	62	81	76
RNU6-48P	0	0	0	0
SYTL1	183	273	718	651
MAP3K6	933	634	851	804
FCN3	0	1	0	2
CD164L2	6	4	23	16
GPR3	56	34	39	30
WASF2	4752	4251	2439	2546
AHDC1	653	514	355	309
FGR	0	0	0	0
IFI6	10	2	3	5
FAM76A	131	127	152	163
STX12	832	806	543	513
PPP1R8	1430	1430	1080	1133
SCARNA1	0	2	2	3
THEMIS2	23	18	13	7
RPA2	2864	2136	1385	1383
SMPDL3B	400	511	276	282
XKR8	163	143	72	67
EYA3	838	1037	562	606
PTAFR	23	16	22	15
DNAJC8	1851	1837	1780	1911
ATPIF1	4040	3538	3149	3186
SESN2	1325	1059	269	299
MED18	664	491	253	254
PHACTR4	1818	1873	1279	1341
SNHG3	954	765	893	927
RCC1	5552	5284	3187	3261
SNORA73A	28	38	35	31
SNORA73B	15	12	9	20
TRNAU1AP	779	569	413	412
SNHG12	218	205	469	467
SNORD99	4	13	23	12
SNORA61	28	29	77	82
SNORA44	6	6	30	41
SNORA16A	16	17	42	56
RAB42	0	0	2	2
TAF12	520	460	374	388
RNU11	3	0	0	2
GMEB1	266	302	249	231
YTHDF2	2399	2589	1660	1700
OPRD1	0	0	12	14
EPB41	1513	1797	1916	1821
TMEM200B	866	691	705	710
SRSF4	2497	2523	1995	1980
MECR	1202	790	506	472
PTPRU	1602	1657	900	911
LOC101928460	0	1	1	0
LOC101929406	0	0	0	0
MATN1	4	1	3	7
MATN1-AS1	20	15	40	43
LAPTM5	0	0	2	0
MIR4420	0	0	0	0
SDC3	963	661	714	758
PUM1	2528	2906	2418	2414
SNORD103A	0	0	0	0
SNORD103B	0	0	0	0
SNORD85	0	0	0	1
NKAIN1	1268	115	58	55
SNRNP40	2142	1830	1173	1191
ZCCHC17	603	624	514	518
FABP3	3	2	6	5
SERINC2	2900	2098	1155	1215
LINC01225	0	0	0	0
LINC01226	0	0	0	1
TINAGL1	653	612	434	385
HCRTR1	0	0	0	0
PEF1	2652	2079	895	888
COL16A1	1	0	20	5
ADGRB2	881	471	1165	1012
MIR4254	1	0	2	5
SPOCD1	2	2	7	7
PTP4A2	2545	3147	2908	2912
KHDRBS1	5497	5868	4179	4328
TMEM39B	661	414	346	375
MIR5585	0	0	0	1
KPNA6	3488	3632	2284	2117
TXLNA	4008	3317	2167	2087
CCDC28B	1596	1011	539	596
IQCC	365	310	253	281
DCDC2B	2	1	14	11
TMEM234	126	114	84	93
EIF3I	11118	8930	3529	3291
MTMR9LP	11	15	61	45
FAM167B	21	23	86	88
LCK	10	12	3	6
HDAC1	11227	11300	7566	7710
MARCKSL1	9339	8147	3411	3307
FAM229A	57	52	77	68
TSSK3	6	2	23	32
BSDC1	1744	1638	1561	1577
ZBTB8B	21	34	40	71
ZBTB8A	189	180	247	233
ZBTB8OS	424	387	388	406
RBBP4	6031	6362	5341	5114
SYNC	117	174	298	315
KIAA1522	1579	1844	1585	1417
YARS	6387	5419	2926	3020
S100PBP	364	425	692	648
FNDC5	8	8	9	9
HPCA	130	55	24	36
TMEM54	5341	4316	2471	2495
RNF19B	694	611	249	224
AK2	6695	6271	4351	4581
AZIN2	56	23	46	44
TRIM62	439	319	211	216
ZNF362	553	441	318	349
A3GALT2	0	0	2	0
PHC2	2291	1186	859	874
MIR3605	0	0	0	0
LOC101929464	1	0	3	5
ZSCAN20	66	55	65	81
CSMD2	0	0	0	0
HMGB4	0	0	0	0
CSMD2-AS1	0	0	0	0
C1orf94	0	0	0	0
MIR552	0	0	0	0
GJB5	0	1	0	0
GJB4	1	0	0	0
GJB3	4	0	4	4
GJA4	0	0	0	0
SMIM12	2015	1503	732	749
DLGAP3	464	222	43	41
LOC653160	28	25	88	67
ZMYM6NB	276	284	284	300
ZMYM6	145	180	301	319
ZMYM1	152	204	461	456
SFPQ	9995	9347	7253	7048
ZMYM4	793	1021	554	517
KIAA0319L	1960	1473	1302	1350
NCDN	3850	2787	1315	1277
TFAP2E	81	27	77	68
PSMB2	7496	5985	2293	2272
C1orf216	1185	1099	715	716
CLSPN	2042	699	1786	1847
AGO4	1364	399	1513	1426
AGO1	6638	1786	2149	2125
AGO3	320	232	425	440
TEKT2	1	1	3	5
ADPRHL2	1946	999	500	454
COL8A2	17	5	44	51
TRAPPC3	1976	1464	1036	988
MAP7D1	2589	1678	1553	1591
THRAP3	4926	5123	6970	6868
SH3D21	42	68	502	523
EVA1B	207	219	207	249
STK40	2658	2086	822	881
LSM10	1085	816	285	306
OSCP1	171	137	99	94
MRPS15	2296	1846	1241	1331
CSF3R	0	0	0	0
GRIK3	9	0	82	71
MIR4255	0	0	0	0
LINC01137	56	55	16	23
ZC3H12A	74	90	70	66
MIR6732	0	0	0	0
MEAF6	754	850	867	913
MIR5581	3	4	7	14
SNIP1	401	554	348	339
DNALI1	625	550	523	503
GNL2	934	1158	1590	1699
RSPO1	0	0	0	0
C1orf109	1248	1345	843	888
CDCA8	2013	1564	1115	1102
EPHA10	592	424	260	230
MANEAL	3643	2959	850	801
YRDC	2279	2039	1114	1097
C1orf122	3724	2698	1470	1398
MTF1	399	512	430	406
INPP5B	761	539	597	572
SF3A3	3294	2919	2098	2142
FHL3	49	38	30	26
UTP11L	1000	994	803	708
POU3F1	3	2	2	0
MIR3659	0	0	0	0
LINC01343	0	0	0	0
RRAGC	459	442	359	327
MYCBP	1	0	2	3
GJA9-MYCBP	0	0	0	1
GJA9	0	0	0	0
RHBDL2	36	46	36	46
AKIRIN1	2410	2587	1396	1415
NDUFS5	4533	3505	2521	2402
MACF1	1114	1152	2264	2179
KIAA0754	45	45	225	224
BMP8A	106	69	114	94
PPIEL	62	62	278	266
PABPC4	4257	4264	3888	3936
LOC101929516	57	87	147	118
SNORA55	2	1	18	20
HEYL	69	47	20	27
NT5C1A	0	0	0	0
HPCAL4	1	0	3	3
PPIE	1443	1217	848	851
BMP8B	139	80	58	45
OXCT2	34	70	34	16
TRIT1	229	287	456	433
MYCL	89	96	132	105
MFSD2A	308	262	145	117
CAP1	3641	3504	2535	2645
PPT1	2240	2403	2154	2257
RLF	152	176	409	391
TMCO2	0	0	0	0
ZMPSTE24	608	1282	1052	1023
COL9A2	82	87	140	128
SMAP2	2103	1638	674	717
ZFP69B	63	58	119	136
ZFP69	1	7	7	5
EXO5	133	152	114	97
ZNF684	90	78	77	72
RIMS3	1233	1204	618	625
NFYC-AS1	93	118	319	267
NFYC	1462	1259	936	821
MIR30E	0	0	0	0
MIR30C1	0	0	0	1
KCNQ4	1140	868	379	382
CITED4	123	141	43	63
CTPS1	4166	3550	2321	2451
SLFNL1-AS1	72	89	210	217
SLFNL1	3	4	11	14
SCMH1	1208	1093	904	869
FOXO6	219	193	156	123
EDN2	359	177	421	361
HIVEP3	39	19	92	92
GUCA2B	0	0	1	0
GUCA2A	0	0	0	0
FOXJ3	1067	1337	1408	1349
RIMKLA	340	427	127	102
ZMYND12	3	18	2	8
PPCS	695	637	613	699
CCDC30	6	0	7	16
PPIH	1235	1104	639	653
YBX1	11733	11609	13242	13427
CLDN19	0	1	1	0
P3H1	217	149	119	125
C1orf50	231	203	138	131
LOC100129924	13	5	35	24
SVBP	130	109	141	181
ERMAP	92	158	148	136
ZNF691	462	323	236	240
LOC339539	1	0	4	5
SLC2A1	2793	2590	1479	1430
SLC2A1-AS1	22	10	44	41
FAM183A	19	11	11	9
EBNA1BP2	2908	2303	1963	2016
MIR6733	0	0	2	1
CFAP57	0	4	6	11
TMEM125	191	185	86	70
C1orf210	771	568	269	295
TIE1	1	0	2	0
MPL	4	2	5	6
CDC20	8180	5678	3239	3206
ELOVL1	6379	4609	2233	2302
MIR6734	0	0	0	0
MED8	899	625	425	445
SZT2	971	866	1364	1390
MIR6735	0	0	0	0
HYI	769	498	590	619
PTPRF	12347	12351	7610	7609
KDM4A	930	866	1022	962
KDM4A-AS1	46	35	73	59
ST3GAL3	314	163	157	140
LOC101929592	0	0	0	0
MIR6079	0	0	1	0
ARTN	235	194	78	82
IPO13	1714	894	690	737
DPH2	3198	2291	966	987
ATP6V0B	13247	9392	3009	3150
B4GALT2	4771	3199	1952	1982
CCDC24	319	219	290	279
SLC6A9	887	789	312	297
KLF17	0	0	0	0
DMAP1	962	593	523	496
ERI3	2930	2041	1118	1102
ERI3-IT1	11	4	26	27
RNF220	2846	2019	1716	1641
MIR5584	0	0	0	1
TMEM53	141	121	71	64
C1orf228	18	1	29	26
RNU5F-1	0	0	0	1
RNU5D-1	1	0	0	0
KIF2C	2383	1960	2158	2074
RPS8	33421	32478	19984	20770
SNORD55	55	44	50	51
SNORD46	5	7	11	9
SNORD38A	3	10	6	4
SNORD38B	10	12	11	18
BEST4	8	2	8	7
PLK3	544	562	286	241
TCTEX1D4	2	16	6	14
BTBD19	116	73	64	45
PTCH2	48	17	32	41
EIF2B3	656	665	407	376
HECTD3	2311	1923	900	896
UROD	1776	1183	825	808
ZSWIM5	339	284	193	175
LINC01144	13	19	30	23
HPDL	273	227	118	123
MUTYH	784	618	518	535
TOE1	995	744	380	310
TESK2	80	108	132	116
CCDC163P	174	135	118	99
MMACHC	1321	1146	468	540
PRDX1	12825	15153	6004	6284
AKR1A1	1895	1660	1105	1085
NASP	5340	4847	5400	5458
CCDC17	8	5	30	23
GPBP1L1	1663	2247	2134	2127
RPS15AP10	0	0	12	3
TMEM69	922	831	630	652
IPP	382	438	537	550
MAST2	1685	1740	2125	2026
PIK3R3	1048	874	758	788
LOC101929626	26	22	14	15
TSPAN1	2915	1758	467	567
POMGNT1	4025	3753	2171	2324
LURAP1	78	58	118	120
RAD54L	967	738	960	978
LRRC41	3014	1866	1014	998
UQCRH	6657	5576	5861	6317
NSUN4	808	962	587	557
FAAH	693	339	589	577
FAAHP1	64	46	27	24
LINC01398	0	0	2	1
DMBX1	59	39	66	71
MKNK1-AS1	9	8	10	13
KNCN	0	0	0	0
MKNK1	490	452	253	293
MOB3C	72	38	81	57
ATPAF1	2511	2132	2363	2300
TEX38	0	1	11	4
EFCAB14-AS1	6	4	8	7
EFCAB14	1432	1651	1563	1664
CYP4B1	3	0	0	1
CYP4Z2P	0	0	0	0
CYP4A11	0	0	0	0
CYP4X1	73	28	19	20
CYP4Z1	0	0	0	0
CYP4A22	0	0	0	0
LINC00853	7	5	5	1
PDZK1IP1	3	4	5	8
TAL1	0	0	0	0
STIL	376	521	885	854
CMPK1	1665	2043	2005	1969
LINC01389	18	12	41	27
FOXE3	8	8	7	3
FOXD2-AS1	76	135	214	205
FOXD2	33	91	86	64
TRABD2B	0	1	21	24
SKINTL	0	0	0	0
SLC5A9	2	0	0	1
SPATA6	77	62	75	92
AGBL4	0	0	2	0
BEND5	3	0	7	2
LOC101929721	0	0	0	0
AGBL4-IT1	0	0	0	0
ELAVL4	4	4	7	7
DMRTA2	0	0	1	5
FAF1	2050	2065	1819	1784
CDKN2C	1806	1135	1393	1466
MIR4421	0	0	0	2
MIR6500	0	0	0	0
C1orf185	0	0	0	0
RNF11	1032	1480	981	956
TTC39A	769	514	658	654
TTC39A-AS1	10	10	26	24
EPS15	792	1183	1315	1342
OSBPL9	259	444	735	752
NRD1	1554	2065	2749	2746
MIR761	0	0	0	0
RAB3B	185	272	564	542
TXNDC12	1036	1271	1238	1250
KTI12	0	0	0	0
TXNDC12-AS1	0	0	0	0
BTF3L4	1230	1388	1619	1695
ZFYVE9	298	460	503	518
CC2D1B	1521	1376	1030	1029
ORC1	1251	1117	676	738
PRPF38A	893	930	1118	1125
ZCCHC11	467	595	1358	1200
GPX7	39	22	1	2
FAM159A	0	0	0	1
COA7	502	552	427	465
ZYG11B	466	602	885	789
ZYG11A	1	2	7	5
ECHDC2	1401	969	1239	1215
SCP2	1161	1264	1527	1543
MIR1273F	0	0	2	0
MIR5095	0	0	0	0
MIR1273G	0	0	0	0
PODN	0	2	0	2
SLC1A7	0	0	0	0
CPT2	1872	1615	1231	1118
C1orf123	488	414	297	322
MAGOH	973	743	693	775
LOC100507564	15	6	12	7
LRP8	311	257	811	827
LOC105378732	1	1	2	3
SLC25A3P1	0	0	0	0
DMRTB1	5	13	3	0
GLIS1	0	0	0	0
NDC1	1786	2313	2172	2257
YIPF1	413	330	306	324
DIO1	4	0	2	2
HSPB11	270	236	365	391
LRRC42	782	658	411	451
LDLRAD1	11	35	8	3
TMEM59	2100	2505	1833	1795
TCEANC2	266	328	337	381
MIR4781	0	0	0	0
CDCP2	0	1	5	0
CYB5RL	313	367	415	414
MRPL37	8226	5476	2599	2726
SSBP3	2490	2313	1141	1246
SSBP3-AS1	5	2	17	22
ACOT11	47	66	84	75
FAM151A	2	1	2	0
MROH7	0	0	1	0
MROH7-TTC4	0	0	0	1
TTC4	22	23	10	13
PARS2	633	475	200	219
TTC22	0	2	0	1
C1orf177	0	0	1	1
DHCR24	10237	8096	7773	7660
TMEM61	2	1	16	24
BSND	1	0	0	0
PCSK9	16	21	42	39
USP24	762	1189	1381	1357
LOC100507634	3	5	15	4
MIR4422	0	0	0	0
PPAP2B	158	203	179	194
PRKAA2	118	56	444	439
C1orf168	1	0	30	17
C8A	0	0	0	0
C8B	0	0	0	0
DAB1	0	0	53	38
DAB1-AS1	0	0	0	0
OMA1	292	386	439	402
TACSTD2	4	52	13	5
MYSM1	271	344	1201	1128
JUN	1148	760	355	334
LINC01135	4	7	6	4
LINC01358	0	0	0	0
HSD52	0	0	0	0
FGGY	130	85	70	83
MIR4711	0	0	0	0
LOC101926944	0	0	2	0
HOOK1	488	793	1657	1709
CYP2J2	74	57	21	27
C1orf87	0	0	0	0
LOC101926964	0	0	0	0
NFIA-AS2	0	0	0	0
NFIA	175	295	653	576
NFIA-AS1	0	0	0	1
MGC34796	0	0	0	0
TM2D1	327	327	349	373
INADL	354	656	918	973
MIR3116-1	0	0	0	0
MIR3116-2	0	0	0	0
L1TD1	0	0	1	0
KANK4	2	0	0	0
USP1	673	956	1785	1853
DOCK7	1045	1187	1411	1390
ANGPTL3	7	0	12	19
ATG4C	200	210	303	294
LINC00466	1	1	2	3
FOXD3-AS1	276	117	110	85
FOXD3	109	81	51	45
MIR6068	0	0	0	0
ALG6	299	341	416	370
ITGB3BP	253	287	419	441
EFCAB7	31	35	100	100
DLEU2L	0	2	12	3
PGM1	1419	1166	505	467
ROR1	52	89	141	107
ROR1-AS1	0	0	0	0
UBE2U	0	0	0	0
CACHD1	25	4	46	49
MIR4794	0	0	0	0
RAVER2	294	333	607	555
JAK1	44	46	94	104
LINC01359	1	0	1	3
MIR3671	0	0	3	5
MIR101-1	0	0	0	0
AK4	1287	2115	1465	1417
DNAJC6	361	416	274	259
LEPROT	563	605	764	788
LEPR	5	27	29	28
PDE4B	391	628	101	121
LOC101927139	0	0	0	0
SGIP1	2	1	7	7
MIR3117	0	0	0	0
TCTEX1D1	0	0	0	0
INSL5	0	1	1	1
WDR78	20	24	51	57
MIER1	265	386	811	800
SLC35D1	484	578	496	477
C1orf141	0	0	0	0
IL23R	0	0	1	2
IL12RB2	0	0	3	3
SERBP1	6643	7462	9080	9464
GADD45A	400	381	386	425
GNG12	596	912	1065	1100
GNG12-AS1	0	5	7	6
DIRAS3	0	0	6	3
WLS	251	365	470	554
MIR1262	0	0	0	0
RPE65	0	0	0	0
DEPDC1	486	690	2149	2087
DEPDC1-AS1	6	0	1	1
LRRC7	8	25	48	40
PIN1P1	0	0	0	0
LRRC40	239	296	696	748
SRSF11	1326	1826	3908	3705
ANKRD13C	366	392	588	605
HHLA3	199	125	96	86
CTH	108	177	134	114
LOC101927244	0	0	0	0
PTGER3	38	29	24	19
ZRANB2-AS1	3	11	56	44
ZRANB2	744	1002	2258	2291
MIR186	4	0	17	16
ZRANB2-AS2	5	8	11	18
NEGR1	67	72	187	197
NEGR1-IT1	0	0	0	0
LINC01360	0	0	0	0
LRRIQ3	9	15	17	15
FPGT-TNNI3K	0	0	0	1
FPGT	79	119	209	198
TNNI3K	0	0	0	0
ERICH3	1	0	0	2
ERICH3-AS1	1	4	7	8
CRYZ	287	339	383	383
TYW3	537	687	957	976
LHX8	42	33	35	44
SLC44A5	16	19	50	48
ACADM	1606	1546	2298	2453
DLSTP1	5	1	7	4
RABGGTB	552	822	1210	1261
SNORD45C	1	1	12	24
SNORD45A	0	4	24	16
SNORD45B	6	15	22	24
MSH4	1	0	13	17
ASB17	0	0	0	0
LOC101927342	0	0	0	0
ST6GALNAC3	2	15	7	11
ST6GALNAC5	112	117	30	31
MIR7156	0	0	0	1
PIGK	536	720	565	603
AK5	524	471	109	125
ZZZ3	391	568	788	925
USP33	716	810	1229	1228
FAM73A	270	398	486	474
NEXN-AS1	0	0	2	0
NEXN	2	4	4	13
FUBP1	2288	2680	2582	2690
DNAJB4	78	110	223	264
GIPC2	0	0	0	0
MGC27382	4	0	0	0
PTGFR	1	1	7	7
IFI44L	21	13	7	1
IFI44	0	0	1	2
ADGRL4	0	0	0	0
LOC101927412	0	0	0	0
LOC101927434	0	0	0	0
ADGRL2	44	53	105	121
LINC01361	0	0	0	0
LOC101927587	0	0	0	0
LOC101927560	0	0	0	0
TTLL7	58	86	211	205
PRKACB	190	277	267	266
SAMD13	27	45	16	26
UOX	0	0	0	1
DNASE2B	0	1	0	0
RPF1	693	782	783	809
GNG5	2721	2204	771	780
SPATA1	1	4	3	5
CTBS	234	284	291	357
LINC01461	2	23	4	3
LINC01555	0	0	0	0
SSX2IP	341	476	1299	1210
LPAR3	151	591	288	218
MCOLN2	95	137	174	169
MCOLN3	2	0	7	7
WDR63	0	2	3	2
MIR4423	0	0	0	0
SYDE2	62	109	263	237
C1orf52	381	330	374	328
BCL10	259	293	195	211
LOC646626	4	11	9	11
DDAH1	3005	3077	2320	2151
CYR61	151	221	127	114
ZNHIT6	609	591	630	695
COL24A1	11	23	106	92
ODF2L	61	70	266	254
MIR7856	0	0	1	1
CLCA2	0	0	1	0
CLCA1	0	0	0	0
CLCA4	0	0	0	0
CLCA3P	0	0	0	0
SH3GLB1	841	981	1008	1010
43723	1929	1798	1615	1568
HS2ST1	447	441	714	731
LINC01140	2	2	8	7
LOC101927844	0	0	0	0
LMO4	1146	2008	4183	4146
LINC01364	0	0	2	0
PKN2-AS1	1	1	1	5
PKN2	594	963	1644	1593
GTF2B	327	330	273	289
CCBL2	182	191	225	241
RBMXL1	258	440	458	463
GBP3	0	2	2	7
GBP1	3	4	12	4
GBP2	0	2	17	24
GBP7	4	0	8	3
GBP4	0	0	0	1
GBP5	1	2	37	37
LOC729930	0	0	0	0
GBP6	0	0	0	0
GBP1P1	1	0	5	3
LRRC8B	552	718	740	776
FLJ27354	1	0	1	0
LRRC8C	125	121	205	220
LRRC8D	521	556	440	462
GEMIN8P4	156	113	63	119
ZNF326	561	718	1116	1130
BARHL2	0	0	0	0
ZNF644	119	221	371	395
HFM1	9	4	26	41
CDC7	247	272	916	973
TGFBR3	26	18	110	111
BRDT	0	0	2	0
EPHX4	133	110	120	108
SETSIP	11	15	3	11
BTBD8	5	13	48	36
KIAA1107	31	58	199	203
C1orf146	0	0	0	0
GLMN	158	197	296	287
RPAP2	127	199	290	329
GFI1	230	311	355	310
EVI5	107	169	262	267
RPL5	13021	15019	12914	13210
FAM69A	54	72	91	105
SNORD21	2	0	3	6
SNORA66	4	1	6	6
MTF2	291	399	752	717
TMED5	714	826	986	1053
CCDC18	67	91	462	497
LOC100131564	59	55	532	518
DR1	1643	2432	2189	2300
FNBP1L	649	1049	1822	1842
BCAR3	181	154	240	257
LOC100129046	5	4	12	9
MIR760	0	0	2	1
DNTTIP2	381	552	1053	1012
GCLM	650	790	529	535
ABCA4	0	0	0	0
ARHGAP29	98	80	658	667
ABCD3	689	718	1287	1319
F3	11	8	297	297
LINC01057	4	0	14	18
MIR378G	0	0	0	0
SLC44A3	35	38	64	87
CNN3	671	198	585	594
LOC729970	8	4	16	10
ALG14	154	135	137	137
TMEM56	131	176	266	282
TMEM56-RWDD3	2	12	14	8
LOC101928118	0	0	1	1
RWDD3	64	62	114	113
FLJ31662	0	0	0	0
LOC100996635	0	0	0	0
LOC102723661	0	0	0	0
LOC101928241	0	0	0	0
PTBP2	139	155	315	353
DPYD	117	97	101	103
DPYD-AS1	0	1	1	1
DPYD-AS2	0	0	0	0
MIR137HG	0	0	0	3
MIR2682	0	0	0	0
MIR137	0	0	0	0
LOC729987	0	0	0	0
SNX7	713	630	546	540
LPPR5	1	0	1	0
LOC100129620	0	0	0	0
LPPR4	7	8	53	68
LOC101928270	0	0	0	0
MIR548N	0	0	0	0
PALMD	39	62	81	86
FRRS1	194	287	335	291
AGL	390	573	1313	1244
SLC35A3	192	385	427	443
HIAT1	481	520	221	237
SASS6	158	248	612	667
TRMT13	210	223	472	512
LRRC39	0	2	53	44
DBT	718	966	1071	1073
RTCA-AS1	11	16	43	38
RTCA	629	707	582	587
MIR553	0	0	2	2
CDC14A	123	249	271	289
GPR88	0	0	2	0
LINC01349	0	0	0	0
VCAM1	0	0	0	0
EXTL2	122	229	347	369
SLC30A7	305	475	411	412
DPH5	742	656	558	647
LOC102606465	162	142	177	137
LOC101928370	0	0	0	0
S1PR1	0	0	0	0
LINC01307	0	0	0	0
OLFM3	24	18	11	8
DNAJA1P5	3	0	0	0
COL11A1	0	0	0	0
LOC101928436	2	0	1	3
RNPC3	78	64	235	250
AMY2B	10	16	64	44
ACTG1P4	0	2	7	4
AMY2A	0	0	0	0
AMY1A	0	0	0	0
AMY1C	0	0	0	0
AMY1B	0	0	0	0
LOC100129138	0	0	1	0
LOC101928476	0	0	0	0
PRMT6	1385	1502	1587	1535
NTNG1	19	23	20	15
VAV3	79	93	713	712
MIR7852	0	0	0	0
VAV3-AS1	0	0	0	0
SLC25A24	235	256	358	357
NBPF4	0	0	0	0
NBPF6	0	0	0	0
FAM102B	318	527	948	852
HENMT1	741	778	524	481
PRPF38B	597	695	1457	1556
FNDC7	0	0	2	0
STXBP3	233	380	696	732
AKNAD1	0	0	0	1
SPATA42	0	0	0	0
GPSM2	421	471	1111	1071
CLCC1	796	818	1019	969
WDR47	167	268	283	330
TAF13	295	336	186	179
TMEM167B	616	748	518	547
SCARNA2	9	1	21	18
C1orf194	0	1	3	6
KIAA1324	5751	7526	4816	4715
SARS	6114	5254	2946	3094
CELSR2	806	1168	1148	1164
PSRC1	581	552	951	932
MYBPHL	0	0	0	0
SORT1	1819	2450	1922	1739
PSMA5	2656	2388	1893	1877
SYPL2	170	144	86	98
ATXN7L2	356	355	229	216
CYB561D1	384	429	290	279
AMIGO1	87	81	99	85
GPR61	0	0	2	0
GNAI3	677	929	1416	1495
MIR197	0	0	2	2
GNAT2	3	11	1	3
AMPD2	1541	1194	960	944
GSTM4	905	665	504	546
GSTM2	66	91	355	367
GSTM1	0	0	0	0
GSTM5	0	0	0	0
GSTM3	232	151	153	161
EPS8L3	9	44	23	19
CSF1	29	23	33	25
AHCYL1	3314	3112	2969	3047
STRIP1	977	968	641	661
ALX3	10	6	7	9
LINC01397	0	1	3	5
UBL4B	0	0	3	7
SLC6A17	660	386	95	122
KCNC4-AS1	1	0	0	1
KCNC4	703	316	207	194
LOC440600	38	28	22	17
RBM15	360	382	666	573
SLC16A4	27	24	58	44
LAMTOR5	3839	2657	1572	1758
LAMTOR5-AS1	22	12	30	24
PROK1	0	0	2	0
CYMP	0	0	0	0
LOC440602	0	0	0	0
KCNA10	0	0	0	0
KCNA2	0	0	0	0
KCNA3	0	0	1	1
CD53	0	0	0	0
LRIF1	141	197	225	205
DRAM2	254	316	439	460
CEPT1	315	441	421	444
DENND2D	252	270	252	237
CHI3L2	0	0	0	0
CHIAP2	0	0	0	0
CHIA	0	0	0	0
PIFO	0	2	2	2
PGCP1	0	0	0	0
OVGP1	28	22	46	57
WDR77	2815	2810	1331	1331
ATP5F1	4928	4625	3574	3712
C1orf162	2	2	21	19
TMIGD3	0	0	0	0
ADORA3	1	0	0	0
LINC01160	0	0	2	0
RAP1A	363	480	510	541
FAM212B	107	114	123	117
FAM212B-AS1	0	0	4	5
LOC101928718	0	0	2	3
DDX20	705	680	612	613
KCND3	0	0	0	0
KCND3-IT1	0	0	0	0
KCND3-AS1	0	0	0	0
LOC643355	0	0	0	0
CTTNBP2NL	193	262	212	198
MIR4256	0	0	0	0
WNT2B	2	1	7	8
ST7L	259	285	280	274
CAPZA1	1894	2326	2823	2872
MOV10	947	987	946	940
RHOC	8078	5772	2193	2268
PPM1J	60	46	45	34
FAM19A3	0	0	1	4
LINC01356	9	1	3	5
SLC16A1	1525	1863	1768	1683
AKR7A2P1	0	0	2	1
SLC16A1-AS1	7	11	10	16
LOC100996251	1	1	2	0
LRIG2	118	155	202	183
LOC643441	0	0	0	0
MAGI3	225	355	578	598
PHTF1	244	256	316	311
RSBN1	228	300	267	242
AP4B1-AS1	9	11	12	8
PTPN22	0	0	0	1
BCL2L15	1	0	1	2
AP4B1	591	551	333	308
DCLRE1B	593	639	469	502
HIPK1-AS1	2	1	8	16
HIPK1	1216	1753	1494	1480
OLFML3	0	0	0	0
SYT6	0	0	0	0
TRIM33	737	1022	1350	1431
BCAS2	414	448	477	549
DENND2C	1	1	1	1
AMPD1	0	0	0	2
NRAS	632	913	1073	1092
CSDE1	4953	6394	8291	8343
SIKE1	484	622	944	946
SYCP1	0	0	0	0
TSHB	0	0	0	0
TSPAN2	0	0	0	0
NGF	0	0	0	0
VANGL1	565	663	619	646
CASQ2	0	0	0	0
NHLH2	0	0	1	0
LOC101928995	0	0	0	0
LOC101928977	0	0	0	2
SLC22A15	30	22	84	93
MAB21L3	0	0	0	0
ATP1A1	9502	10977	5356	5436
ATP1A1-AS1	162	202	230	179
LOC101929023	0	0	2	0
CD58	78	55	107	91
MIR548AC	0	0	0	0
IGSF3	289	170	326	323
MIR320B1	0	0	0	0
C1orf137	0	0	0	0
CD2	0	0	0	0
PTGFRN	1786	1746	1353	1393
CD101	10	12	13	11
LOC101929099	70	53	72	58
TTF2	1917	2206	2210	2096
MIR942	0	0	2	1
TRIM45	74	97	253	223
VTCN1	7	6	67	55
LINC01525	0	0	0	0
MAN1A2	321	436	871	832
LOC100996263	0	0	0	0
FAM46C	24	8	52	64
GDAP2	198	219	265	276
WDR3	1289	1523	1180	1147
SPAG17	12	24	71	61
TBX15	5	6	2	5
WARS2	381	304	328	322
WARS2-IT1	0	0	0	0
LOC101929147	229	305	402	354
HAO2	0	0	0	2
HAO2-IT1	0	0	0	0
HSD3B2	0	0	0	0
HSD3B1	0	0	0	0
HSD3BP4	0	0	0	0
LINC00622	0	2	0	3
ZNF697	51	76	77	92
PHGDH	6919	8082	4696	4648
HMGCS2	21	90	424	415
REG4	0	1	16	13
NBPF7	0	0	1	1
ADAM30	0	0	0	0
NOTCH2	720	756	948	912
SEC22B	880	1030	974	972
PFN1P2	0	0	14	8
NBPF8	846	1169	2270	2154
RNVU1-19	0	0	0	0
PPIAL4A	0	1	1	0
LINC00623	15	46	51	56
RNVU1-20	0	0	0	0
RNVU1-4	0	0	0	0
FCGR1B	0	0	0	0
HIST2H2BA	1	4	2	6
FAM72B	183	227	368	422
SRGAP2C	72	80	147	162
SRGAP2-AS1	0	0	1	1
EMBP1	0	0	5	6
LOC645166	321	215	156	169
RNVU1-17	0	0	1	0
LOC388692	0	0	0	0
FAM231D	0	0	0	0
FCGR1C	0	0	0	0
FAM72C	84	81	117	110
SRGAP2D	108	119	253	219
LOC101060524	0	0	0	0
DRD5P2	0	0	0	0
PPIAL4F	0	0	0	0
PPIAL4D	0	0	0	0
PPIAL4E	0	0	0	0
RNVU1-15	0	6	2	7
NBPF15	592	602	1205	1146
SRGAP2B	265	318	532	606
FAM72D	217	255	333	359
LOC103091866	274	209	543	586
RNVU1-14	22	19	22	32
NBPF20	90	87	158	181
NBPF25P	53	72	100	111
GPR89A	401	465	683	695
PDZK1	1	1	7	7
CD160	2	0	7	6
RNF115	835	901	667	669
POLR3C	829	794	621	656
NUDT17	55	123	127	121
PIAS3	2906	2351	1716	1709
MIR6736	0	0	0	0
ANKRD35	1	2	6	2
ITGA10	10	2	12	10
PEX11B	998	867	587	588
GNRHR2	74	87	170	149
RBM8A	6067	5937	5709	5988
LIX1L	41	38	13	15
ANKRD34A	282	271	132	133
POLR3GL	352	293	432	458
TXNIP	2792	2220	3011	2987
HFE2	3	4	2	2
RNVU1-6	2	2	2	1
LOC101928979	41	39	81	80
NBPF10	39	34	67	83
NOTCH2NL	149	117	163	141
NUDT4P2	0	0	0	0
NUDT4P1	0	0	0	0
CH17-408M7.1	0	0	2	0
HYDIN2	3	2	8	6
NBPF12	217	294	495	524
LOC728989	0	0	1	5
RNVU1-8	0	0	2	2
NBPF13P	0	0	0	0
PRKAB2	492	718	821	771
PDIA3P1	1084	987	686	737
FMO5	9	24	112	100
CHD1L	1768	1841	1099	1123
LINC00624	33	25	2086	2137
BCL9	1025	1079	853	834
ACP6	542	449	285	305
GJA5	0	0	0	0
GJA8	0	0	0	0
GPR89B	42	63	128	133
PDZK1P1	0	0	5	9
RNVU1-7	3	0	1	0
NBPF11	302	316	742	711
LOC101927468	0	0	0	0
MIR5087	0	0	1	0
RNVU1-1	0	0	1	0
MIR6077	0	0	0	0
RNU1-13P	0	0	0	0
LOC100132057	5	4	16	9
RNVU1-3	0	0	2	3
LINC01138	10	32	69	62
PPIAL4G	0	0	0	0
NBPF14	85	117	187	210
PDE4DIP	1024	982	1244	1245
LOC653513	3	0	0	0
NBPF9	283	373	528	487
PPIAL4C	0	0	1	0
LINC00869	20	32	29	36
HIST2H2BF	8	1	12	9
FCGR1A	0	1	0	0
HIST2H3D	2	1	6	6
HIST2H4B	0	0	0	0
HIST2H4A	0	0	0	0
HIST2H3A	0	0	0	0
HIST2H3C	0	0	0	0
HIST2H2AA3	0	0	0	0
HIST2H2AA4	0	0	0	0
HIST2H2BC	29	33	27	44
HIST2H2BE	168	127	157	147
HIST2H2AC	50	28	30	40
HIST2H2AB	5	2	1	0
BOLA1	808	497	497	541
SV2A	1057	617	1150	1171
SF3B4	8432	6824	2218	2087
MTMR11	166	169	328	321
OTUD7B	1630	1809	1360	1390
VPS45	617	702	734	778
PLEKHO1	88	214	394	377
ANP32E	1419	2334	4850	4939
CA14	10	5	18	10
APH1A	8253	5758	2864	2802
C1orf54	53	45	28	29
CIART	18	15	12	11
MRPS21	2384	1880	1767	1882
PRPF3	1235	1332	1293	1251
RPRD2	2063	2416	1813	1712
TARS2	3426	2750	1550	1524
MIR6878	0	0	3	3
ECM1	11	23	476	453
FALEC	8	10	35	25
ADAMTSL4	52	72	128	111
MIR4257	0	0	1	0
ADAMTSL4-AS1	3	0	7	7
MCL1	3862	4763	4719	4599
ENSA	8367	7935	5790	6067
GOLPH3L	746	850	710	730
HORMAD1	0	0	0	0
CTSS	2	0	2	3
CTSK	7	11	42	27
ARNT	1858	1816	1288	1236
SETDB1	1476	1413	1443	1351
CERS2	6980	7094	3636	3502
ANXA9	31	16	31	24
FAM63A	487	367	256	258
PRUNE	1194	1064	668	641
BNIPL	7	5	16	12
C1orf56	284	231	179	181
CDC42SE1	4252	4306	3042	2947
MLLT11	26	30	49	60
GABPB2	284	239	549	438
SEMA6C	88	46	267	270
TNFAIP8L2-SCNM1	0	0	0	0
TNFAIP8L2	0	1	2	4
LYSMD1	494	478	429	410
SCNM1	47	24	10	4
TMOD4	31	24	35	35
VPS72	3355	2348	1093	1094
PIP5K1A	4619	5086	2674	2647
PSMD4	5824	5782	3228	3458
ZNF687	1619	1297	1164	1211
PI4KB	3853	3246	1899	1787
RFX5	798	931	1075	1031
GBAT2	0	0	0	0
SELENBP1	5739	5475	2419	2503
PSMB4	12413	10953	5440	5593
POGZ	1977	2399	2174	1971
CGN	3237	5024	5753	5739
TUFT1	1261	1474	644	621
MIR554	0	0	0	4
SNX27	3614	2947	2654	2445
CELF3	556	212	56	62
RIIAD1	2	1	3	2
MRPL9	2173	2077	1471	1430
OAZ3	382	280	160	148
TDRKH	306	367	416	371
LINGO4	45	6	12	9
RORC	767	548	177	186
C2CD4D	117	124	41	48
LOC100132111	92	56	21	25
THEM5	4	1	8	7
THEM4	933	988	830	896
S100A10	1962	4142	2143	2116
NBPF18P	0	0	1	2
S100A11	6686	6696	1876	1872
LOC100131107	0	0	0	0
TCHHL1	0	0	0	0
TCHH	1	12	34	39
RPTN	0	0	0	0
HRNR	2	7	2	6
FLG	17	13	40	31
FLG-AS1	117	78	55	55
FLG2	4	0	1	2
CRNN	0	0	0	0
LCE5A	0	0	0	0
CRCT1	0	0	0	0
LCE3E	0	0	0	0
LCE3D	0	0	0	0
LCE3C	0	0	0	0
LCE3B	0	0	0	0
LCE3A	0	0	0	0
LCE2D	0	0	0	0
LCE2C	0	0	0	0
LCE2B	0	0	0	0
LCE2A	0	0	0	0
LCE4A	0	0	0	0
C1orf68	0	0	0	0
KPRP	0	0	0	0
LCE1F	0	0	0	0
LCE1E	0	0	0	0
LCE1D	0	0	0	0
LCE1C	0	0	0	0
LCE1B	0	0	0	0
LCE1A	0	0	0	0
LCE6A	0	0	0	0
SMCP	0	0	0	0
IVL	0	0	0	0
SPRR4	0	0	0	0
SPRR1A	0	2	0	0
SPRR3	0	0	0	0
SPRR1B	0	0	0	0
SPRR2D	0	0	0	0
SPRR2A	0	0	0	0
SPRR2B	0	0	0	0
SPRR2E	0	0	0	0
SPRR2F	0	0	0	0
SPRR2C	0	0	0	0
SPRR2G	0	0	0	0
LOC101928009	0	0	0	0
LELP1	0	0	0	0
PRR9	0	0	0	0
LOR	0	0	0	0
PGLYRP3	0	0	0	0
PGLYRP4	0	0	0	0
S100A9	0	0	0	0
S100A12	0	0	0	0
S100A8	0	0	0	0
S100A7A	0	0	0	0
S100A7L2	0	0	0	0
S100A7	0	0	0	0
S100A6	575	974	1262	1310
S100A5	0	0	1	0
S100A4	10	15	24	19
LOC101928034	1	0	0	2
S100A3	0	0	0	0
S100A2	8	13	14	10
S100A16	0	2	17	12
S100A14	1	1	3	14
S100A13	2105	1708	1129	1167
S100A1	8	7	67	68
CHTOP	3771	3142	2157	2161
SNAPIN	1417	1024	888	911
ILF2	11343	9653	7429	7553
NPR1	61	74	230	203
MIR8083	0	0	0	0
INTS3	83	515	44	47
SLC27A3	22	15	39	18
LOC343052	0	0	0	0
GATAD2B	197	311	160	163
DENND4B	2926	2660	2700	2511
CRTC2	1403	1266	852	887
SLC39A1	6942	5708	3688	3656
MIR6737	0	0	0	0
CREB3L4	1075	843	1730	1806
JTB	7686	6459	3411	3333
RAB13	3099	3579	3824	4109
RPS27	5659	4927	3334	3602
NUP210L	0	0	0	3
MIR5698	0	0	0	0
TPM3	11794	11087	7023	7214
MIR190B	0	0	0	0
C1orf189	8	4	3	0
C1orf43	7585	6803	4837	4982
UBAP2L	11504	10180	5297	5396
HAX1	7173	5939	2417	2417
AQP10	2	0	0	0
ATP8B2	2411	1802	1470	1438
IL6R	453	582	626	600
SHE	1	0	7	5
TDRD10	0	0	1	2
UBE2Q1	3654	3139	1829	1825
UBE2Q1-AS1	39	46	58	42
CHRNB2	1411	562	88	98
ADAR	10892	10902	7673	7596
KCNN3	0	0	3	4
PMVK	3833	2481	1315	1324
PBXIP1	337	595	535	504
PYGO2	3677	2906	1718	1761
SHC1	3707	3301	2270	2280
CKS1B	3840	3480	2490	2526
MIR4258	2	4	24	12
FLAD1	3742	2750	1466	1439
LENEP	2	0	1	5
ZBTB7B	4783	4072	2320	2366
DCST2	40	24	106	142
DCST1	20	30	45	65
LOC100505666	84	138	161	167
ADAM15	11657	8010	4972	4987
EFNA4	863	770	374	389
EFNA3	1886	1542	755	791
EFNA1	1171	1115	923	836
SLC50A1	2682	2511	1189	1198
DPM3	1602	1072	902	972
KRTCAP2	4512	3344	1461	1584
TRIM46	141	80	111	137
MUC1	12	4	83	74
MIR92B	4	0	7	1
THBS3	169	159	803	773
MTX1	1808	1319	527	489
GBAP1	241	151	295	316
GBA	246	280	202	342
FAM189B	41	36	46	33
SCAMP3	165	816	929	365
CLK2	208	19	21	23
HCN3	225	195	267	213
PKLR	0	0	0	0
FDPS	9902	6429	5200	5144
RUSC1-AS1	181	144	226	236
RUSC1	3141	2470	2287	2197
ASH1L	928	1456	2451	2411
MIR555	0	0	0	1
POU5F1P4	0	0	1	2
ASH1L-AS1	127	118	163	135
MSTO1	6	5	9	7
MSTO2P	130	97	246	265
YY1AP1	886	771	506	514
DAP3	2034	1646	1046	1065
GON4L	1097	1183	1167	1107
SYT11	5	0	2	5
RIT1	359	472	640	533
KIAA0907	601	654	2070	2046
SNORA80E	0	1	12	12
SCARNA4	0	1	7	5
RXFP4	1	5	1	4
ARHGEF2	1989	1878	822	801
MIR6738	0	0	0	1
SSR2	7728	6112	3177	3166
UBQLN4	5981	4882	3081	3299
LAMTOR2	2156	1287	565	640
RAB25	1	10	2	3
MEX3A	673	684	902	901
LMNA	11941	8323	6734	6752
SEMA4A	2088	1622	758	831
SLC25A44	2325	1705	899	962
PMF1	751	616	472	438
PMF1-BGLAP	0	1	0	0
BGLAP	3	1	7	5
PAQR6	87	50	398	405
SMG5	8009	5965	3367	3273
TMEM79	739	583	242	257
GLMP	1347	1190	625	591
VHLL	0	0	0	1
CCT3	19223	17159	8948	9509
TSACC	50	12	39	37
RHBG	28	4	21	16
C1orf61	1	1	18	19
MIR9-1	0	0	0	0
MEF2D	1856	1673	4101	3828
IQGAP3	2658	2240	4133	3980
TTC24	0	0	2	2
APOA1BP	8218	5669	3398	3430
GPATCH4	2394	2182	2101	2169
HAPLN2	793	87	152	150
BCAN	60	8	35	26
NES	3318	1543	1945	1955
CRABP2	581	219	364	297
ISG20L2	4206	3864	1768	1854
RRNAD1	1107	881	1280	1225
MRPL24	9812	5731	3385	3483
HDGF	18180	17273	12372	12280
PRCC	4315	3740	1536	1632
SH2D2A	8	19	26	27
NTRK1	4	1	7	5
INSRR	4	1	12	6
PEAR1	0	0	17	24
LRRC71	1	0	1	1
ARHGEF11	1883	2196	1936	1891
MIR765	0	0	1	0
ETV3L	1	0	0	0
ETV3	221	319	311	322
CYCSP52	0	0	0	0
FCRL5	0	0	0	0
FCRL4	0	0	0	0
FCRL3	0	0	0	0
FCRL2	0	0	0	0
FCRL1	0	0	0	0
CD5L	0	0	0	1
KIRREL	0	2	5	4
LOC646268	0	0	0	0
CD1D	0	0	0	0
CD1A	0	0	0	0
CD1C	0	0	0	0
CD1B	0	0	0	0
CD1E	0	0	0	0
OR10T2	0	0	0	0
OR10K2	0	0	0	0
OR10K1	0	0	0	0
OR10R2	0	0	0	0
OR6Y1	0	0	0	0
OR6P1	0	0	0	0
OR10X1	0	0	0	0
OR10Z1	0	0	0	0
SPTA1	0	0	0	0
OR6K2	0	0	0	0
OR6K3	0	0	0	0
OR6K6	0	0	0	0
OR6N1	0	0	0	0
OR6N2	0	0	0	0
MNDA	0	1	0	0
PYHIN1	0	0	0	0
IFI16	0	0	1	1
AIM2	0	0	0	0
CADM3	0	0	0	0
CADM3-AS1	0	0	0	0
ACKR1	0	0	0	0
FCER1A	0	0	0	0
OR10J3	0	0	0	0
OR10J1	0	0	0	0
OR10J5	0	0	0	0
APCS	0	0	0	0
CRP	0	0	0	0
DUSP23	1037	686	667	668
FCRL6	0	0	0	0
SLAMF8	2	0	6	0
C1orf204	11	10	13	13
VSIG8	1	4	8	3
CFAP45	37	25	57	68
MIR4259	0	0	0	1
TAGLN2	52419	41910	16240	16200
IGSF9	1203	1041	1187	1117
SLAMF9	2	7	2	2
LINC01133	1	5	1	1
PIGM	1098	1030	1046	1040
KCNJ10	1	0	2	3
KCNJ9	10	2	11	5
IGSF8	1439	889	839	792
ATP1A2	1	0	2	0
ATP1A4	0	0	0	2
CASQ1	0	0	7	1
LOC729867	87	61	67	79
PEA15	4962	3515	2031	2084
DCAF8	2763	2723	3458	3311
PEX19	1889	1792	1190	1228
COPA	4908	5191	4225	4063
SUMO1P3	3	1	3	5
NCSTN	3163	2924	1655	1680
NHLH1	5	0	5	3
VANGL2	0	0	3	2
SLAMF6	0	0	0	0
CD84	0	0	0	0
SLAMF1	0	0	0	0
CD48	0	0	0	0
SLAMF7	0	0	0	1
LY9	0	0	0	0
CD244	0	0	0	0
ITLN1	0	0	0	0
LOC101928372	0	0	0	0
ITLN2	1	2	0	0
F11R	2787	2846	1911	1916
TSTD1	530	692	1015	1007
USF1	1933	1693	1011	1043
ARHGAP30	1	4	14	13
PVRL4	145	291	88	93
KLHDC9	289	330	492	476
PFDN2	3431	2870	2579	2823
NIT1	856	727	473	480
DEDD	1427	1136	811	772
UFC1	1991	2034	1671	1737
USP21	1509	1404	1006	996
PPOX	193	183	326	339
B4GALT3	3278	2288	1090	1119
ADAMTS4	10	10	4	7
NDUFS2	16495	11320	5599	5413
FCER1G	5	5	6	8
APOA2	5	19	1	0
TOMM40L	2188	1660	909	916
MIR5187	3	1	3	4
NR1I3	21	21	35	22
PCP4L1	23	429	46	40
MPZ	10	8	2	2
SDHC	6440	5248	2689	2841
CFAP126	12	22	61	53
FCGR2A	0	0	0	0
HSPA6	25	29	10	7
FCGR3A	0	0	0	0
FCGR2C	0	0	0	1
HSPA7	0	2	0	0
FCGR3B	0	0	0	0
FCGR2B	0	0	0	0
RPL31P11	0	0	0	0
FCRLA	0	0	0	0
FCRLB	10	6	16	18
DUSP12	488	483	448	470
ATF6	521	804	662	658
OLFML2B	0	0	0	0
NOS1AP	68	91	55	69
MIR4654	0	0	0	0
MIR556	0	0	0	0
C1orf111	0	0	2	1
C1orf226	351	368	158	174
SH2D1B	0	0	0	0
UHMK1	3005	4119	5310	5334
UAP1	987	1521	1689	1618
DDR2	3	5	8	11
HSD17B7	264	236	318	357
C1orf110	0	0	0	0
RGS4	19	8	2	0
RGS5	296	59	127	131
LOC101928404	0	0	0	0
NUF2	574	599	1904	1940
LOC100422212	0	0	0	0
PBX1	105	358	409	419
LOC100505795	0	0	0	0
LMX1A	0	0	1	1
RXRG	0	0	1	0
LOC400794	0	0	0	0
LRRC52	0	0	0	0
MGST3	494	520	406	460
ALDH9A1	4696	3753	2412	2360
LOC440700	0	0	3	2
TMCO1	2065	2154	1824	1906
LOC100147773	17	32	35	50
UCK2	7458	6473	4344	4298
MIR3658	0	0	0	0
FAM78B	2	2	1	0
MIR921	0	0	0	0
FMO9P	0	0	0	0
POGK	1969	2443	1999	1916
TADA1	474	482	522	516
ILDR2	29	17	39	47
MAEL	8	0	16	12
GPA33	0	0	0	0
DUSP27	0	1	2	1
LINC01363	0	0	0	2
POU2F1	397	613	1320	1275
CD247	0	0	1	0
CREG1	464	687	692	704
RCSD1	0	0	5	5
MPZL1	3299	3592	1797	1878
ADCY10	0	0	4	7
MPC2	2922	2325	3002	2953
DCAF6	680	1067	1221	1223
MIR1255B2	0	0	0	0
GPR161	33	38	51	44
TIPRL	1042	1022	1134	1195
SFT2D2	103	259	274	273
ANKRD36BP1	0	7	12	12
TBX19	5	11	12	17
MIR557	0	0	2	0
LOC100505918	0	0	1	0
LOC101928565	0	0	0	0
XCL2	0	0	0	3
XCL1	12	11	82	65
DPT	0	0	0	0
LINC00626	1	0	0	0
LINC00970	0	0	0	0
ATP1B1	4837	4573	814	826
NME7	144	166	256	267
BLZF1	135	208	459	489
CCDC181	3	0	1	0
SLC19A2	378	590	588	593
F5	165	531	42	44
SELP	0	0	0	0
SELL	3	1	1	1
SELE	0	0	0	0
METTL18	83	120	170	150
C1orf112	458	525	430	412
SCYL3	244	321	393	417
KIFAP3	1119	1106	815	688
METTL11B	0	1	0	0
MIR3119-2	0	0	0	0
MIR3119-1	0	0	0	0
LINC01142	0	0	0	0
LOC101928650	1	1	1	1
GORAB	90	121	189	230
PRRX1	70	21	96	123
MROH9	0	0	0	0
FMO3	0	0	7	3
MIR1295A	0	0	0	0
MIR1295B	0	0	0	1
FMO6P	0	0	0	0
FMO2	0	1	0	0
FMO1	0	0	1	2
FMO4	27	23	21	30
TOP1P1	10	18	18	15
PRRC2C	4740	7303	7911	7919
MYOC	0	0	0	0
VAMP4	262	305	436	414
METTL13	2961	2594	1550	1653
DNM3	25	18	64	58
DNM3-IT1	0	0	0	0
DNM3OS	0	0	0	0
MIR214	0	0	0	0
MIR3120	0	0	0	0
MIR199A2	0	0	0	0
C1orf105	0	0	0	0
[truncated: 24,486 more rows]
